# Supplementary material for: Electrospray–Mass Spectrometry-Guided Targeted Isolation of Indole Alkaloids from Leaves of Catharanthus roseus by Using High-Performance Countercurrent Chromatography
Source: Molecules. 2025 May 9;30(10):2115. doi: 10.3390/molecules30102115 (PMC12113773; doi:10.3390/molecules30102115)
Supplement: Supplementary file 1 [file molecules-30-02115-s001.zip]

Archive with 4 entries (4 files):
- Supplement Figure S1.pdf
- Supplement Figure S10.pdf
- Supplement Figures S2-S9.pdf
- Supplement Table S1.pdf
